# Supplementary material for: Botulinum Toxin Injections for Psychiatric Disorders: A Systematic Review of the Clinical Trial Landscape
Source: Toxins (Basel). 2024 Apr 15;16(4):191. doi: 10.3390/toxins16040191 (PMC11054929; doi:10.3390/toxins16040191)
Supplement: Supplementary file 1 [file toxins-16-00191-s001.zip]

Archive with 20 entries (16 files):
- toxins-2893137-supplementary_final/
- __MACOSX/._toxins-2893137-supplementary_final
- toxins-2893137-supplementary_final/.DS_Store
- __MACOSX/toxins-2893137-supplementary_final/._.DS_Store
- toxins-2893137-supplementary_final/__MACOSX/
- __MACOSX/toxins-2893137-supplementary_final/.___MACOSX
- toxins-2893137-supplementary_final/Supplementary Materials - revision/
- __MACOSX/toxins-2893137-supplementary_final/._Supplementary Materials - revision
- toxins-2893137-supplementary_final/__MACOSX/.DS_Store
- __MACOSX/toxins-2893137-supplementary_final/__MACOSX/._.DS_Store
- toxins-2893137-supplementary_final/__MACOSX/Supplementary Materials - revision/
- __MACOSX/toxins-2893137-supplementary_final/__MACOSX/._Supplementary Materials - revision
- toxins-2893137-supplementary_final/Supplementary Materials - revision/Supplementary - File 2 - Eligibility Criteria.docx
- __MACOSX/toxins-2893137-supplementary_final/Supplementary Materials - revision/._Supplementary - File 2 - Eligibility Criteria.docx
- toxins-2893137-supplementary_final/Supplementary Materials - revision/Supplementary - File 4 - PRISMA Checklists.docx
- __MACOSX/toxins-2893137-supplementary_final/Supplementary Materials - revision/._Supplementary - File 4 - PRISMA Checklists.docx
- toxins-2893137-supplementary_final/Supplementary Materials - revision/Supplementary - File 1 - Search Strategy.docx
- __MACOSX/toxins-2893137-supplementary_final/Supplementary Materials - revision/._Supplementary - File 1 - Search Strategy.docx
- toxins-2893137-supplementary_final/Supplementary Materials - revision/Supplementary - File 3 - Tables S1-3.docx
- __MACOSX/toxins-2893137-supplementary_final/Supplementary Materials - revision/._Supplementary - File 3 - Tables S1-3.docx
